# Supplementary material for: Organocyclophosphazenes and Materials Based on Them for Pharmaceuticals and Biomedicine
Source: Biomolecules. 2025 Feb 11;15(2):262. doi: 10.3390/biom15020262 (PMC11852944; doi:10.3390/biom15020262)
Supplement: Supplementary file 1 [file biomolecules-15-00262-s001.zip]

Archive with 1 entries (1 files):
- biomolecules-3443542-supplementary.pdf
